# Supplementary material for: Development and Validation of an LC-MS/MS Method for the Quantitative Determination of Contezolid in Human Plasma and Cerebrospinal Fluid
Source: Pharmaceuticals (Basel). 2022 Dec 26;16(1):32. doi: 10.3390/ph16010032 (PMC9860615; doi:10.3390/ph16010032)
Supplement: Supplementary file 1 [file pharmaceuticals-16-00032-s001.zip]

Archive with 1 entries (1 files):
- pharmaceuticals-2079097-supplementary (2).pdf
